# Supplementary material for: The identification of sympatric cryptic free-living nematode species in the Antarctic intertidal
Source: PLoS One. 2017 Oct 5;12(10):e0186140. doi: 10.1371/journal.pone.0186140 (PMC5629031; doi:10.1371/journal.pone.0186140)
Supplement: S1 Table — (XLSX) [file pone.0186140.s001.xlsx]

## Sheet: S1Table
		Gene			LSU			SSU			18S
Specimen	Site	LSU	SSU	18S	Species (1st match)	e-value	Genbank	Species (1st match)	e-value	Genbank	Species (1st match)	e-value	Genbank	Morphological identification
ESC001	Escudero	1	1	1	Enoplolaimus sp.	6e-126	AF210406	Enoplolaimus sp.	3e-159	KR265034	Enoploides sp.	1e-75	KF591716	Enoploides
ESC002	Escudero	1	1	1	Halomonhystera disjuncta	1e-132	FM164282	Geomonhystera disjuncta	2e-140	AJ966485	Halomonhystera sp.	3e-92	KF591724	Halomonhystera disjuncta
ESC003	Escudero	1	1	1	Metoncholaimus sp.	1e-127	GU139767	Oncholaimus sp.	6e-161	LC093125	-	-	-	Ocholaimus
ESC004	Escudero	1	1	1	Enoplolaimus sp.	6e-126	AF210406	Enoplolaimus sp.	3e-159	KR265034	Enoploides sp.	1e-75	KF591716	Enoploides
ESC005	Escudero	-	1	1	-	-	-	Dichromadora sp.	2e-151	FJ040506	Neochromadora sp.	2e-52	JN968246	Chromadorita
ESC006	Escudero	1	1	1	Enoplolaimus sp.	6e-126	AF210406	Enoplolaimus sp.	3e-159	KR265034	Enoploides sp.	1e-75	KF591716	Enoploides
ESC007	Escudero	-	1	1	-	-	-	Geomonhystera disjuncta	2e-106	AJ966485	Halomonhystera sp.	3e-97	KF591732	Halomonhystera disjuncta
ESC008	Escudero	1	1	1	Enoplolaimus sp.	6e-126	AF210406	Enoplolaimus sp.	3e-159	KR265034	Enoploides sp.	1e-75	KF591716	Enoploides
ESC009	Escudero	-	1	1	-	-	-	Enoplolaimus sp.	3e-159	KR265034	Halomonhystera sp.	3e-102	KF591729	Halomonhystera disjuncta
ESC010	Escudero	1	1	1	Enoplolaimus sp.	6e-126	AF210406	Enoplolaimus sp.	3e-159	KR265034	Enoploides sp.	1e-75	KF591716	Enoploides
ESC011	Escudero	1	1	1	Enoplolaimus sp.	6e-126	AF210406	Enoplolaimus sp.	3e-159	KR265034	Enoploides sp.	1e-75	KF591716	Enoploides
ESC012	Escudero	1	1	1	Enoplolaimus sp.	6e-126	AF210406	Enoplolaimus sp.	3e-159	KR265034	Enoploides sp.	1e-75	KF591716	Enoploides
ESC013	Escudero	1	1	1	Enoplolaimus sp.	6e-126	AF210406	Enoplolaimus sp.	3e-159	KR265034	Enoploides sp.	1e-75	KF591716	Enoploides
ESC014	Escudero	1	1	1	Enoplolaimus sp.	6e-126	AF210406	Enoplolaimus sp.	3e-159	KR265034	Enoploides sp.	1e-75	KF591716	Enoploides
ESC015	Escudero	1	1	1	Enoplolaimus sp.	6e-126	AF210406	-	-	-	Enoploides sp.	1e-75	KF591716	Enoploides
ESC016	Escudero	1	1	1	Enoplolaimus sp.	6e-126	AF210406	Enoplolaimus sp.	3e-159	KR265034	Enoploides sp.	1e-75	KF591716	Enoploides
ESC017	Escudero	-	1	1	-	-	-	Bathylaimus assimilis	2e-155	AJ966476	-	-	-	Bathylaimus
ESC018	Escudero	-	1	1	-	-	-	Bathylaimus assimilis	2e-155	AJ966476	Bathylaimus assimilis	7e-115	AJ966476	Bathylaimus
ESC019	Escudero	-	1	1	-	-	-	Dichromadora sp.	2e-151	FJ040506	Neochromadora sp.	2e-52	JN968246	Chromadorita
ESC020	Escudero	-	1	1	-	-	-	Geomonhystera disjuncta	2e-165	AJ966485	Halomonhystera sp.	3e-102	KF591729	Halomonhystera disjuncta
ESC021	Escudero	-	-	1	-	-	-	-	-	-	Neochromadora sp.	2e-52	JN968246	Chromadorita
ESC023	Escudero	1	1	1	Geomonhystera disjuncta	1e-143	AF210408	Geomonhystera disjuncta	5e-162	AJ966485	Halomonhystera sp.	3e-102	KF591729	Halomonhystera disjuncta
ESC024	Escudero	-	1	1	-	-	-	Geomonhystera disjuncta	2e-165	AJ966485	Halomonhystera sp.	3e-92	KF591724	Halomonhystera disjuncta
ESC025	Escudero	1	1	1	Geomonhystera disjuncta	1e-148	AF210408	Geomonhystera disjuncta	2e-165	AJ966485	Halomonhystera sp.	3e-97	KF591732	Halomonhystera disjuncta
ESC026	Escudero	-	-	1	-	-	-	-	-	-	Halomonhystera sp.	3e-102	KF591729	Halomonhystera disjuncta
ESC027	Escudero	-	1	1	-	-	-	Tilletiopsis washingtonensis*	4e-168	KP322976	Halomonhystera sp.	3e-97	KF591732	Halomonhystera disjuncta
ESC028	Escudero	-	1	1	-	-	-	Geomonhystera disjuncta	2e-165	AJ966485	Halomonhystera sp.	3e-92	KF591724	Halomonhystera disjuncta
ESC029	Escudero	-	1	-	-	-	-	Cryptococcus victoriae*	1e-163	KF036661	-	-	-	-
ESC031	Escudero	-	1	1	-	-	-	Geomonhystera disjuncta	2e-106	AJ966485	Halomonhystera sp.	3e-102	KF591729	Halomonhystera disjuncta
ESC032	Escudero	-	1	-	-	-	-	Theristus agilis	1e-143	AY284694	-	-	-	Theristus
ESC033	Escudero	-	1	1	-	-	-	Geomonhystera disjuncta	2e-106	AJ966485	Halomonhystera sp.	3e-92	KF591724	Halomonhystera disjuncta
ESC034	Escudero	-	1	1	-	-	-	Geomonhystera disjuncta	2e-106	AJ966485	Halomonhystera sp.	1e-105	KF591731	Halomonhystera disjuncta
ESC035	Escudero	-	1	1	-	-	-	Geomonhystera disjuncta	5e-162	AJ966485	Halomonhystera sp.	1e-105	KF591731	Halomonhystera disjuncta
ESC036	Escudero	-	1	1	-	-	-	Tilletiopsis washingtonensis*	4e-168	KP322976	Halomonhystera sp.	1e-105	KF591731	Halomonhystera disjuncta
ESC037	Escudero	-	-	1	-	-	-	-	-	-	Halomonhystera sp.	1e-105	KF591731	Halomonhystera disjuncta
ESC038	Escudero	1	1	1	Enoplolaimus sp.	6e-126	AF210406	Enoplolaimus sp.	3e-159	KR265034	Enoploides sp.	1e-75	KF591716	Enoploides
ESC039	Escudero	-	-	1	-	-	-	-	-	-	Enoploides sp.	1e-75	KF591716	Enoploides
ESC040	Escudero	-	-	1	-	-	-	-	-	-	Halomonhystera sp.	3e-97	KF591732	Halomonhystera disjuncta
ELE001	Elefantera	1	1	1	Geomonhystera disjuncta	1e-148	AM900753	Geomonhystera disjuncta	9e-95	AJ966485	Halomonhystera sp.	1e-105	KF591731	Halomonhystera disjuncta
ELE002	Elefantera	1	1	1	Geomonhystera disjuncta	1e-148	AM900753	Geomonhystera disjuncta	9e-95	AJ966485	Halomonhystera sp.	1e-105	KF591731	Halomonhystera disjuncta
ELE003	Elefantera	1	1	1	Geomonhystera disjuncta	4e-148	AF210408	Geomonhystera disjuncta	1e-173	AJ966485	Halomonhystera sp.	3e-102	KF591729	Halomonhystera disjuncta
ELE004	Elefantera	1	1	1	Geomonhystera disjuncta	1e-148	AM900753	Geomonhystera disjuncta	9e-95	AJ966485	Viscosia sp.	2e-103	FJ040494	Halomonhystera disjuncta
ELE005	Elefantera	1	1	1	Geomonhystera disjuncta	1e-148	AM900753	Geomonhystera disjuncta	9e-95	AJ966485	Halomonhystera sp.	1e-105	KF591731	Halomonhystera disjuncta
ELE006	Elefantera	1	1	1	Pellioditis mediterranea	2e-135	EU195973	Pellioditis marina	1e-167	AF083021	Pellioditis marina	2e-88	AF083021	Litoditis marina
ELE007	Elefantera	1	1	1	Tobrilus sp.	3e-74	KF144683	Choanolaimus psammophilus	5e-132	FJ040467	-	-	-	Choanolaimus
ELE008	Elefantera	1	1	1	Geomonhystera disjuncta	1e-148	AM900753	Geomonhystera disjuncta	9e-95	AJ966485	Halomonhystera sp.	1e-105	KF591731	Halomonhystera disjuncta
ELE009	Elefantera	1	1	1	Geomonhystera disjuncta	2e-150	AF210408	Geomonhystera disjuncta	1e-173	AJ966485	Halomonhystera sp.	3e-102	KF591729	Halomonhystera disjuncta
ELE010	Elefantera	-	1	1	-	-	-	Geomonhystera disjuncta	9e-95	AJ966485	Halomonhystera sp.	1e-105	KF591731	Halomonhystera disjuncta
ELE011	Elefantera	1	1	1	Pellioditis mediterranea	2e-146	EU195973	Pellioditis marina	4e-153	AF083021	Rhabditidae sp.	8e-93	KF591745	Litoditis marina
ELE012	Elefantera	1	1	1	Pellioditis mediterranea	2e-135	EU195973	Pellioditis marina	1e-168	AF083021	Pellioditis marina	2e-88	AF083021	Litoditis marina
ELE013	Elefantera	1	1	1	Geomonhystera disjuncta	1e-148	AM900753	Geomonhystera disjuncta	9e-95	AJ966485	Halomonhystera sp.	1e-105	KF591731	Halomonhystera disjuncta
ELE014	Elefantera	1	1	1	Geomonhystera disjuncta	4e-148	AF210408	Geomonhystera disjuncta	1e-173	AJ966485	Halomonhystera sp.	3e-102	KF591729	Halomonhystera disjuncta
ELE015	Elefantera	1	1	1	Oncholaimus sp.	1e-113	AF210413	Viscosia sp.	4e-168	FJ040494	Viscosia sp.	2e-103	FJ040494	Viscosia
ELE016	Elefantera	1	1	1	Pellioditis mediterranea	2e-150	EU195973	Pellioditis marina	8e-155	AF083021	Halomonhystera sp.	3e-102	KF591729	Halomonhystera disjuncta
ELE017	Elefantera	1	1	1	Geomonhystera disjuncta	1e-148	AM900753	Geomonhystera disjuncta	9e-95	AJ966485	Halomonhystera sp.	1e-105	KF591731	Halomonhystera disjuncta
ELE018	Elefantera	1	1	1	Geomonhystera disjuncta	1e-148	AM900753	Geomonhystera disjuncta	9e-95	AJ966485	Halomonhystera sp.	1e-105	KF591731	Halomonhystera disjuncta
ELE019	Elefantera	1	1	1	Geomonhystera disjuncta	1e-148	AM900753	Geomonhystera disjuncta	9e-95	AJ966485	Halomonhystera sp.	1e-105	KF591731	Halomonhystera disjuncta
ELE020	Elefantera	1	1	1	Pellioditis mediterranea	2e-135	EU195973	Pellioditis marina	1e-168	AF083021	-	-	-	Litoditis marina
ELE021	Elefantera	1	1	1	Pellioditis mediterranea	1e-152	EU195973	Pellioditis marina	8e-155	AF083021	Rhabditidae sp.	8e-93	KF591745	Litoditis marina
ELE022	Elefantera	1	1	1	Pellioditis mediterranea	2e-146	EU195973	Pellioditis marina	4e-153	AF083021	Rhabditidae sp.	8e-93	KF591745	Litoditis marina
ELE023	Elefantera	1	1	1	Pellioditis mediterranea	2e-135	EU195973	Pellioditis marina	1e-167	AF083021	Halomonhystera sp.	3e-102	KF591729	Halomonhystera disjuncta
ELE024	Elefantera	1	1	1	Pellioditis mediterranea	2e-146	EU195973	Pellioditis marina	8e-155	AF083021	Halomonhystera sp.	3e-102	KF591729	Halomonhystera disjuncta
ELE025	Elefantera	1	1	1	Geomonhystera disjuncta	4e-153	AF210408	Geomonhystera disjuncta	5e-177	AJ966485	Halomonhystera sp.	3e-97	KF591732	Halomonhystera disjuncta
ELE026	Elefantera	1	1	1	Praeacanthonchus punctatus	1e-122	AF210416	Paracyatholaimus intermedius	9e-139	JQ957907	-	-	-	Paracanthonchus
ELE027	Elefantera	1	1	1	Pellioditis mediterranea	2e-146	EU195973	Pellioditis marina	4e-153	AF083021	Rhabditidae sp.	8e-93	KF591745	Litoditis marina
ELE028	Elefantera	1	1	1	Pellioditis mediterranea	2e-146	EU195973	Pellioditis marina	8e-155	AF083021	Rhabditidae sp.	8e-93	KF591745	Litoditis marina
ELE029	Elefantera	-	1	1	-	-	-	Pellioditis marina	4e-153	AF083021	Halomonhystera sp.	3e-102	KF591729	Halomonhystera disjuncta
ELE030	Elefantera	-	-	1	-	-	-	-	-	-	Halomonhystera sp.	3e-102	KF591729	Halomonhystera disjuncta
ELE031	Elefantera	1	1	1	Pellioditis mediterranea	1e-148	EU195973	Pellioditis marina	1e-168	AF083021	Halomonhystera sp.	3e-102	KF591729	Halomonhystera disjuncta
ELE032	Elefantera	1	1	1	Pellioditis mediterranea	1e-148	EU195973	Pellioditis marina	1e-168	AF083021	Halomonhystera sp.	3e-102	KF591729	Halomonhystera disjuncta
ELE033	Elefantera	-	-	1	-	-	-	-	-	-	Halomonhystera sp.	3e-102	KF591729	Halomonhystera disjuncta
ELE034	Elefantera	-	1	-	-	-	-	Pellioditis marina	1e-168	AF083021	-	-	-	Litoditis marina
ELE035	Elefantera	1	1	1	Pellioditis mediterranea	2e-150	EU195973	Pellioditis marina	4e-153	AF083021	Halomonhystera sp.	3e-102	KF591729	Halomonhystera disjuncta
ELE036	Elefantera	1	1	1	Geomonhystera disjuncta	2e-150	AF210408	Geomonhystera disjuncta	1e-173	AJ966485	Halomonhystera sp.	3e-102	KF591729	Halomonhystera disjuncta
ELE037	Elefantera	1	1	1	Pellioditis mediterranea	1e-152	EU195973	Pellioditis marina	4e-153	AF083021	Rhabditidae sp.	8e-93	KF591745	Litoditis marina
ELE038	Elefantera	1	-	1	-	-	-	-	-	-	Halomonhystera sp.	3e-102	KF591729	Halomonhystera disjuncta
ELE039	Elefantera	-	1	-	-	-	-	Paracyatholaimus intermedius	9e-139	JQ957907	-	-	-	Paracanthonchus
ELE040	Elefantera	-	1	-	-	-	-	Paracyatholaimus intermedius	9e-139	JQ957907	-	-	-	Paracanthonchus
ELE041	Elefantera	-	1	-	-	-	-	Paracyatholaimus intermedius	9e-139	JQ957907	-	-	-	Paracanthonchus
ELE042	Elefantera	-	1	1	-	-	-	Anticomidae sp.	1e-162	HM564513	Viscosia sp.	2e-103	FJ040494	Anticomidae
ELE043	Elefantera	-	1	1	-	-	-	Onchium sp.	2e-146	JX678601	Halomonhystera sp.	1e-105	KF591731	Halomonhystera disjuncta
ELE044	Elefantera	-	1	-	-	-	-	Desmolaimus sp.	5e-147	EF591333	-	-	-	Linhomoeidae
ELE045	Elefantera	-	1	-	-	-	-	Chromadorina sp.	1e-158	FJ040470	-	-	-	Chromadorita
ELE046	Elefantera	-	1	-	-	-	-	Anticomidae sp.	3e-159	HM564513	-	-	-	Anticomidae
ELE049	Elefantera	-	1	1	-	-	-	Geomonhystera disjuncta	9e-95	AJ966485	Halomonhystera sp.	3e-97	KF591732	Halomonhystera disjuncta
ELE050	Elefantera	-	1	-	-	-	-	Lecanicillium sp.*	2e-171	LT548279	-	-	-	-
ELE051	Elefantera	-	1	1	-	-	-	Lecanicillium sp.*	9e-170	LT548279	Halomonhystera sp.	3e-102	KF591729	Halomonhystera disjuncta
ELE052	Elefantera	-	1	-	-	-	-	Paracyatholaimus intermedius	9e-139	JQ957907	-	-	-	Paracanthonchus
ELE054	Elefantera	1	1	-	Tobrilus sp.	2e-90	KF144683	Punctodora ratzeburgensis	3e-134	KJ636232	-	-	-	Chromadorita
ELE055	Elefantera	-	1	-	-	-	-	Lecanicillium sp.*	2e-156	LT548279	-	-	-	-
ELE056	Elefantera	-	1	-	-	-	-	Chromadorina sp.	1e-158	FJ040470	-	-	-	Chromadorita
ELE057	Elefantera	-	1	-	-	-	-	Paracyatholaimus intermedius	9e-139	JQ957907	-	-	-	Paracanthonchus
ELE058	Elefantera	-	1	1	-	-	-	Geomonhystera disjuncta	1e-173	AJ966485	Halomonhystera sp.	3e-97	KF591732	Halomonhystera disjuncta
ELE059	Elefantera	-	1	1	-	-	-	Geomonhystera disjuncta	9e-95	AJ966485	Halomonhystera sp.	3e-102	KF591729	Halomonhystera disjuncta
ELE060	Elefantera	-	1	1	-	-	-	Geomonhystera disjuncta	9e-95	AJ966485	Halomonhystera sp.	3e-97	KF591732	Halomonhystera disjuncta
FUN001	Funschloger	1	1	1	Enoplolaimus sp.	6e-126	AF210406	Enoplolaimus sp.	3e-159	KR265034	Enoploides sp.	5e-59	KF591710	Enoploides
FUN002	Funschloger	1	1	1	Enoplolaimus sp.	6e-126	AF210406	Enoplolaimus sp.	3e-159	KR265034	Enoploides sp.	3e-56	KF591710	Enoploides
FUN003	Funschloger	-	1	1	-	-	-	Enoplolaimus sp.	3e-159	KR265034	Enoploides sp.	7e-54	KF591710	Enoploides
FUN004	Funschloger	1	1	1	Enoplolaimus sp.	6e-126	AF210406	Lecanicillium sp.*	2e-171	LT548279	Enoploides sp.	5e-50	KF591710	Enoploides
FUN005	Funschloger	-	1	1	-	-	-	Enoplolaimus sp.	3e-159	KR265034	Enoploides sp.	1e-75	KF591716	Enoploides
FUN006	Funschloger	-	1	1	-	-	-	Enoplolaimus sp.	3e-159	KR265034	Enoploides sp.	1e-75	KF591716	Enoploides
FUN007	Funschloger	-	1	1	-	-	-	Enoplolaimus sp.	3e-159	KR265034	Enoploides sp.	1e-75	KF591716	Enoploides
FUN008	Funschloger	1	1	1	Enoplolaimus sp.	6e-126	AF210406	Enoplolaimus sp.	3e-159	KR265034	Enoploides sp.	5e-59	KF591710	Enoploides
FUN009	Funschloger	1	1	1	Enoplolaimus sp.	6e-126	AF210406	Enoplolaimus sp.	3e-159	KR265034	Enoploides sp.	1e-75	KF591716	Enoploides
FUN010	Funschloger	1	1	1	Enoplolaimus sp.	6e-126	AF210406	Enoplolaimus sp.	3e-159	KR265034	Enoploides sp.	1e-75	KF591716	Enoploides
FUN011	Funschloger	1	1	1	Enoplolaimus sp.	6e-126	AF210406	Enoplolaimus sp.	3e-159	KR265034	Halomonhystera sp.	3e-102	KF591729	Halomonhystera disjuncta
FUN012	Funschloger	1	1	1	Enoplolaimus sp.	6e-126	AF210406	Enoplolaimus sp.	3e-159	KR265034	Enoploides sp.	1e-75	KF591716	Enoploides
FUN013	Funschloger	1	1	1	Enoplolaimus sp.	6e-126	AF210406	Enoplolaimus sp.	3e-159	KR265034	Enoploides sp.	1e-75	KF591716	Enoploides
FUN014	Funschloger	1	1	1	Enoplolaimus sp.	6e-126	AF210406	Enoplolaimus sp.	3e-159	KR265034	Enoploides sp.	1e-75	KF591716	Enoploides
FUN015	Funschloger	1	1	1	Enoplolaimus sp.	6e-126	AF210406	Enoplolaimus sp.	3e-159	KR265034	Enoploides sp.	1e-75	KF591716	Enoploides
FUN016	Funschloger	1	1	1	Enoplolaimus sp.	6e-126	AF210406	Enoplolaimus sp.	3e-159	KR265034	Enoploides sp.	1e-75	KF591716	Enoploides
FUN017	Funschloger	1	1	1	Enoplolaimus sp.	6e-126	AF210406	Geomonhystera disjuncta	1e-163	AJ966485	Enoploides sp.	1e-75	KF591716	Enoploides
FUN018	Funschloger	1	1	1	Enoplolaimus sp.	6e-126	AF210406	Enoplolaimus sp.	3e-159	KR265034	Enoploides sp.	1e-75	KF591716	Enoploides
FUN019	Funschloger	1	1	1	Enoplolaimus sp.	6e-126	AF210406	Enoplolaimus sp.	3e-159	KR265034	Enoploides sp.	1e-75	KF591716	Enoploides
FUN020	Funschloger	1	1	1	Enoplolaimus sp.	6e-126	AF210406	Enoplolaimus sp.	3e-159	KR265034	Enoploides sp.	1e-75	KF591716	Enoploides
FUN021	Funschloger	1	1	1	Enoplolaimus sp.	6e-126	AF210406	Geomonhystera disjuncta	1e-163	AJ966485	Enoploides sp.	5e-59	KF591710	Enoploides
FUN022	Funschloger	1	1	1	Enoplolaimus sp.	6e-126	AF210406	Enoplolaimus sp.	3e-159	KR265034	Enoploides sp.	3e-56	KF591710	Enoploides
FUN023	Funschloger	1	1	1	Enoplolaimus sp.	6e-126	AF210406	Enoplolaimus sp.	3e-159	KR265034	Enoploides sp.	1e-75	KF591716	Enoploides
FUN024	Funschloger	1	1	1	Enoplolaimus sp.	6e-126	AF210406	Enoplolaimus sp.	3e-159	KR265034	Enoploides sp.	1e-75	KF591716	Enoploides
FUN027	Funschloger	1	1	1	Enoplolaimus sp.	6e-126	AF210406	Enoplolaimus sp.	3e-159	KR265034	Enoploides sp.	3e-56	KF591710	Enoploides
FUN028	Funschloger	-	1	1	-	-	-	Dichromadora sp.	5e-157	FJ040506	Neochromadora sp.	2e-52	JN968246	Chromadorita
FUN029	Funschloger	-	1	1	-	-	-	Dichromadora sp.	5e-157	FJ040506	Neochromadora sp.	2e-52	JN968246	Chromadorita
FUN030	Funschloger	-	1	1	-	-	-	-	-	-	Neochromadora sp.	2e-52	JN968246	Chromadorita
FUN031	Funschloger	-	1	1	-	-	-	-	-	-	Neochromadora sp.	2e-48	JN968246	Chromadorita
FUN032	Funschloger	1	1	1	Brachyalara straminea *	3e-144	HQ609475	Dichromadora sp.	5e-157	FJ040506	Neochromadora sp.	2e-48	JN968246	Chromadorita
FUN033	Funschloger	-	1	1	-	-	-	Dichromadora sp.	5e-157	FJ040506	Neochromadora sp.	2e-48	JN968246	Chromadorita
FUN034	Funschloger	-	1	1	-	-	-	Dichromadora sp.	5e-157	FJ040506	Neochromadora sp.	2e-52	JN968246	Chromadorita
FUN035	Funschloger	-	1	1	-	-	-	-	-	-	-	-	-	-
FUN036	Funschloger	1	1	1	Camellia sinensis*	4e-147	AY727975	Dichromadora sp.	5e-157	FJ040506	-	-	-	Chromadorita
FUN037	Funschloger	-	1	1	-	-	-	Dichromadora sp.	5e-157	FJ040506	Neochromadora sp.	2e-52	JN968246	Chromadorita
FUN038	Funschloger	-	1	1	-	-	-	Dichromadora sp.	5e-157	FJ040506	Neochromadora sp.	2e-52	JN968246	Chromadorita
FUN039	Funschloger	-	1	1	-	-	-	Lecanicillium sp. *	2e-171	LT548279	Enoploides sp.	7e-54	KF591710	Enoploides
FUN040	Funschloger	-	1	1	-	-	-	Dichromadora sp.	5e-157	FJ040506	Neochromadora sp.	2e-52	JN968246	Chromadorita
FUN041	Funschloger	1	1	1	Brachyalara straminea*	3e-144	HQ609475	Dichromadora sp.	5e-157	FJ040506	-	-	-	Chromadorita
FUN042	Funschloger	1	1	1	Enoplolaimus sp.	6e-126	AF210406	Enoplolaimus sp.	3e-159	KR265034	Enoploides sp.	5e-50	KF591710	Enoploides
FUN043	Funschloger	-	1	1	-	-	-	Dichromadora sp.	5e-157	FJ040506	-	-	-	Chromadorita
FUN044	Funschloger	-	1	1	-	-	-	Dichromadora sp.	5e-157	FJ040506	Neochromadora sp.	2e-52	JN968246	Chromadorita
FUN045	Funschloger	-	1	1	-	-	-	Dichromadora sp.	5e-157	FJ040506	-	-	-	Chromadorita
FUN046	Funschloger	-	1	1	-	-	-	Dichromadora sp.	5e-157	FJ040506	-	-	-	Chromadorita
FUN047	Funschloger	-	1	1	-	-	-	Geomonhystera disjuncta	1e-163	AJ966485	Halomonhystera sp.	3e-97	KF591732	Halomonhystera disjuncta
FUN048	Funschloger	1	1	1	Geomonhystera disjuncta	1e-148	AM900753	Geomonhystera disjuncta	7e-96	AJ966485	Halomonhystera sp.	3e-102	KF591729	Halomonhystera disjuncta
FUN049	Funschloger	1	1	1	Geomonhystera disjuncta	1e-148	AM900753	Geomonhystera disjuncta	7e-96	AJ966485	Halomonhystera sp.	3e-97	KF591732	Halomonhystera disjuncta
FUN050	Funschloger	1	1	1	Geomonhystera disjuncta	1e-148	AM900753	Geomonhystera disjuncta	5e-167	AJ966485	Halomonhystera sp.	3e-102	KF591729	Halomonhystera disjuncta
FUN051	Funschloger	1	1	1	Enoplolaimus sp.	6e-126	AF210406	Enoplolaimus sp.	3e-159	KR265034	Enoploides sp.	9e-109	KF591710	Enoploides
FUN053	Funschloger	1	1	1	Cladosporium subuliforme*	1e-143	LN850756	-	-	-	Enoploides sp.	9e-109	KF591710	Enoploides
FUN054	Funschloger	-	-	1	-	-	-	-	-	-	Neochromadora sp.	2e-48	JN968246	Chromadorita
FUN056	Funschloger	1	1	1	Geomonhystera disjuncta	1e-148	AM900753	Geomonhystera disjuncta	7e-96	AJ966485	-	-	-	Halomonhystera disjuncta
FUN057	Funschloger	-	-	1	-	-	-	-	-	-	Neochromadora sp.	2e-52	JN968246	Chromadorita
FUN058	Funschloger	1	1	-	Geomonhystera disjuncta	1e-148	AM900753	Geomonhystera disjuncta	7e-96	AJ966485	-	-	-	Halomonhystera disjuncta
FUN059	Funschloger	-	-	1	-	-	-	-	-	-	Halomonhystera sp.	1e-105	KF591731	Halomonhystera disjuncta
FUN060	Funschloger	-	-	1	-	-	-	-	-	-	Halomonhystera sp.	3e-102	KF591729	Halomonhystera disjuncta
FUN061	Funschloger	-	-	1	-	-	-	-	-	-	Halomonhystera sp.	3e-92	KF591724	Halomonhystera disjuncta
FUN063	Funschloger	1	-	-	Malassezia globosa*	4e-142	KT310070	-	-	-	-	-	-	-
FUN064	Funschloger	1	-	-	Pellioditis mediterranea	4e-147	EU195973	-	-	-	-	-	-	Litoditis marina
FUN065	Funschloger	-	-	1	-	-	-	-	-	-	Neochromadora sp.	2e-48	JN968246	Chromadorita
FUN066	Funschloger	1	-	-	Geomonhystera disjuncta	1e-148	AM900753	-	-	-	-	-	-	Halomonhystera disjuncta
FUN067	Funschloger	1	-	-	Geomonhystera disjuncta	1e-148	AM900753	-	-	-	-	-	-	Halomonhystera disjuncta
FUN068	Funschloger	1	-	1	Geomonhystera disjuncta	1e-148	AM900753	-	-	-	Halomonhystera sp.	3e-97	KF591732	Halomonhystera disjuncta
FUN070	Funschloger	1	1	1	Geomonhystera disjuncta	1e-148	AM900753	Geomonhystera disjuncta	5e-167	AJ966485	Halomonhystera sp.	3e-102	KF591729	Halomonhystera disjuncta
FUN071	Funschloger	1	1	1	Geomonhystera disjuncta	1e-148	AM900753	Geomonhystera disjuncta	7e-96	AJ966485	Halomonhystera sp.	3e-97	KF591732	Halomonhystera disjuncta
FUN072	Funschloger	1	1	1	Geomonhystera disjuncta	1e-148	AM900753	Geomonhystera disjuncta	7e-96	AJ966485	Halomonhystera sp.	3e-102	KF591729	Halomonhystera disjuncta
FUN073	Funschloger	1	1	1	Geomonhystera disjuncta	1e-148	AM900753	Geomonhystera disjuncta	7e-96	AJ966485	Halomonhystera sp.	3e-97	KF591732	Halomonhystera disjuncta
FUN074	Funschloger	1	1	1	Geomonhystera disjuncta	1e-148	AM900753	Eumonhystera sp.	1e-107	KJ636251	Halomonhystera sp.	1e-105	KF591731	Halomonhystera disjuncta
FUN075	Funschloger	-	-	1	-	-	-	-	-	-	Halomonhystera sp.	3e-102	KF591729	Halomonhystera disjuncta
FUN076	Funschloger	1	-	1	Geomonhystera disjuncta	1e-148	AM900753	-	-	-	Halomonhystera sp.	3e-92	KF591724	Halomonhystera disjuncta
FUN077	Funschloger	-	-	1	-	-	-	-	-	-	Halomonhystera sp.	3e-97	KF591732	Halomonhystera disjuncta
FUN078	Funschloger	1	-	1	Geomonhystera disjuncta	1e-148	AM900753	-	-	-	Halomonhystera sp.	3e-102	KF591729	Halomonhystera disjuncta
FUN079	Funschloger	1	-	1	Geomonhystera disjuncta	1e-148	AM900753	-	-	-	Halomonhystera sp.	3e-102	KF591729	Halomonhystera disjuncta
FUN080	Funschloger	1	-	1	Geomonhystera disjuncta	1e-148	AM900753	-	-	-	Halomonhystera sp.	3e-92	KF591724	Halomonhystera disjuncta
FUN081	Funschloger	-	-	1	-	-	-	-	-	-	Halomonhystera sp.	3e-97	KF591732	Halomonhystera disjuncta
FUN082	Funschloger	-	1	1	-	-	-	Geomonhystera disjuncta	8e-140	AJ966485	Halomonhystera sp.	3e-102	KF591729	Halomonhystera disjuncta
FUN083	Funschloger	1	1	1	Geomonhystera disjuncta	1e-148	AM900753	Geomonhystera disjuncta	1e-163	AJ966485	Halomonhystera sp.	1e-105	KF591731	Halomonhystera disjuncta
FUN084	Funschloger	-	1	1	-	-	-	Geomonhystera disjuncta	7e-96	AJ966485	Halomonhystera sp.	3e-97	KF591732	Halomonhystera disjuncta
FUN085	Funschloger	1	1	1	Geomonhystera disjuncta	1e-148	AM900753	Geomonhystera disjuncta	5e-167	AJ966485	Halomonhystera sp.	3e-92	KF591724	Halomonhystera disjuncta
FUN086	Funschloger	1	-	1	Pellioditis mediterranea	1e-143	EU195973	-	-	-	Halomonhystera sp.	3e-97	KF591732	Halomonhystera disjuncta
FUN087	Funschloger	1	-	1	Geomonhystera disjuncta	1e-148	AM900753	-	-	-	Halomonhystera sp.	3e-102	KF591729	Halomonhystera disjuncta
FUN088	Funschloger	1	-	1	Geomonhystera disjuncta	1e-148	AM900753	-	-	-	Halomonhystera sp.	3e-102	KF591729	Halomonhystera disjuncta
FUN089	Funschloger	1	-	1	Geomonhystera disjuncta	1e-148	AM900753	-	-	-	Halomonhystera sp.	3e-92	KF591724	Halomonhystera disjuncta
FUN090	Funschloger	1	1	1	Geomonhystera disjuncta	1e-148	AM900753	Geomonhystera disjuncta	1e-163	AJ966485	Halomonhystera sp.	3e-97	KF591732	Halomonhystera disjuncta
FUN091	Funschloger	-	-	1	Geomonhystera disjuncta	1e-148	AM900753	-	-	-	Halomonhystera sp.	3e-102	KF591729	Halomonhystera disjuncta
FUN092	Funschloger	1	-	1	Geomonhystera disjuncta	1e-148	AM900753	-	-	-	Halomonhystera sp.	3e-97	KF591732	Halomonhystera disjuncta
FUN093	Funschloger	-	-	1	-	-	-	-	-	-	Halomonhystera sp.	3e-92	KF591724	Halomonhystera disjuncta
FUN094	Funschloger	1	1	1	Geomonhystera disjuncta	1e-148	AM900753	Geomonhystera disjuncta	1e-163	AJ966485	Halomonhystera sp.	3e-102	KF591729	Halomonhystera disjuncta
FUN095	Funschloger	-	1	-	-	-	-	Pellioditis marina	6e-156	AF083021	-	-	-	Litoditis marina
FUN096	Funschloger	1	-	1	Geomonhystera disjuncta	1e-148	AM900753	-	-	-	-	-	-	Halomonhystera disjuncta
FUN097	Funschloger	1	-	1	Geomonhystera disjuncta	1e-148	AM900753	-	-	-	Halomonhystera sp.	3e-92	KF591724	Halomonhystera disjuncta
FUN098	Funschloger	1	-	1	Geomonhystera disjuncta	1e-148	AM900753	-	-	-	Halomonhystera sp.	1e-105	KF591731	Halomonhystera disjuncta
FUN099	Funschloger	1	-	1	Geomonhystera disjuncta	1e-148	AM900753	-	-	-	Halomonhystera sp.	1e-105	KF591731	Halomonhystera disjuncta
FUN100	Funschloger	1	1	1	Pellioditis mediterranea	2e-141	EU195973	Pellioditis marina	4e-158	AF083021	Halomonhystera sp.	3e-102	KF591729	Halomonhystera disjuncta
FUN101	Funschloger	1	-	1	Geomonhystera disjuncta	1e-148	AM900753	-	-	-	Halomonhystera sp.	3e-102	KF591729	Halomonhystera disjuncta
FUN102	Funschloger	1	1	1	Pellioditis mediterranea	4e-147	EU195973	Pellioditis marina	1e-167	AF083021	-	-	-	Litoditis marina
FUN103	Funschloger	1	-	1	Geomonhystera disjuncta	1e-148	AM900753	-	-	-	-	-	-	Halomonhystera disjuncta
FUN104	Funschloger	1	-	1	Geomonhystera disjuncta	1e-148	AM900753	-	-	-	Halomonhystera sp.	1e-105	KF591731	Halomonhystera disjuncta
FUN105	Funschloger	1	-	1	Geomonhystera disjuncta	1e-148	AM900753	-	-	-	Halomonhystera sp.	3e-102	KF591729	Halomonhystera disjuncta
FUN106	Funschloger	1	-	1	Geomonhystera disjuncta	1e-148	AM900753	-	-	-	Halomonhystera sp.	3e-92	KF591724	Halomonhystera disjuncta
FUN107	Funschloger	1	-	1	Geomonhystera disjuncta	1e-148	AM900753	-	-	-	-	-	-	Halomonhystera disjuncta
FUN108	Funschloger	1	-	1	Geomonhystera disjuncta	1e-148	AM900753	-	-	-	Halomonhystera sp.	3e-102	KF591729	Halomonhystera disjuncta
FUN109	Funschloger	1	-	1	Geomonhystera disjuncta	1e-148	AM900753	-	-	-	Halomonhystera sp.	3e-102	KF591729	Halomonhystera disjuncta
FUN110	Funschloger	1	-	1	Geomonhystera disjuncta	3e-149	AF210408	-	-	-	Halomonhystera sp.	3e-102	KF591729	Halomonhystera disjuncta
FUN111	Funschloger	1	-	1	Geomonhystera disjuncta	1e-148	AM900753	-	-	-	Halomonhystera sp.	3e-102	KF591729	Halomonhystera disjuncta
FUN112	Funschloger	1	-	1	Geomonhystera disjuncta	1e-148	AM900753	-	-	-	Halomonhystera sp.	1e-105	KF591731	Halomonhystera disjuncta
FUN113	Funschloger	1	-	1	Geomonhystera disjuncta	1e-148	AM900753	-	-	-	Halomonhystera sp.	1e-105	KF591731	Halomonhystera disjuncta
FUN114	Funschloger	1	1	1	Geomonhystera disjuncta	3e-149	AF210408	Geomonhystera disjuncta	1e-163	AJ966485	Halomonhystera sp.	3e-102	KF591729	Halomonhystera disjuncta
FUN115	Funschloger	1	1	1	Geomonhystera disjuncta	1e-148	AM900753	Geomonhystera disjuncta	7e-96	AJ966485	Halomonhystera sp.	1e-105	KF591731	Halomonhystera disjuncta
FUN116	Funschloger	1	-	1	Geomonhystera disjuncta	1e-148	AM900753	-	-	-	Halomonhystera sp.	1e-105	KF591731	Halomonhystera disjuncta
FUN117	Funschloger	1	-	1	Geomonhystera disjuncta	1e-148	AM900753	-	-	-	Halomonhystera sp.	1e-105	KF591731	Halomonhystera disjuncta
FUN118	Funschloger	1	-	-	Geomonhystera disjuncta	1e-148	AM900753	-	-	-	-	-	-	Halomonhystera disjuncta
FUN119	Funschloger	1	-	1	Geomonhystera disjuncta	1e-148	AM900753	-	-	-	Halomonhystera sp.	3e-102	KF591729	Halomonhystera disjuncta
FUN120	Funschloger	-	-	1	-	-	-	-	-	-	-	-	-	-
CAS001	Castillo	1	-	1	Halomonhystera disjuncta	1e-88	FM164282	-	-	-	-	-	-	Halomonhystera disjuncta
CAS002	Castillo	-	-	1	-	-	-	-	-	-	Halomonhystera sp.	1e-105	KF591731	Halomonhystera disjuncta
CAS004	Castillo	-	-	1	-	-	-	-	-	-	-	-	-	-
CAS005	Castillo	1	1	-	Pellioditis mediterranea	1e-147	EU195973	Pellioditis marina	3e-133	AF083021	-	-	-	Litoditis marina
CAS006	Castillo	-	-	1	-	-	-	-	-	-	Neochromadora sp.	2e-48	JN968246	Chromadorita
CAS007	Castillo	-	-	1	-	-	-	-	-	-	Neochromadora sp.	2e-48	JN968246	Chromadorita
CAS008	Castillo	-	-	1	-	-	-	-	-	-	Neochromadora sp.	2e-48	JN968246	Chromadorita
FUM002	Fumerol	-	1	1	-	-	-	Bathylaimus assimilis	3e-144	AJ966476	Halomonhystera sp.	1e-105	KF591731	Bathylaimus
FUM003	Fumerol	1	1	1	Theristus acer	4e-108	AF210425	Theristus acer	1e-122	AJ966505	-	-	-	Theristus
PEN001	Pendulo	1	1	1	Plectus opisthocirculus	7e-61	KU759362	Eumonhystera sp.	1e-107	KJ636251	-	-	-	Halomonhystera disjuncta
