# Supplementary material for: The identification of sympatric cryptic free-living nematode species in the Antarctic intertidal
Source: PLoS One. 2017 Oct 5;12(10):e0186140. doi: 10.1371/journal.pone.0186140 (PMC5629031; doi:10.1371/journal.pone.0186140)
Supplement: S2 Table — (XLSX) [file pone.0186140.s002.xlsx]

## Sheet: S2Table
SSU	LSU	18S	SSU_LSU_18S
Monhysteridae	Monhysteridae	Monhysteridae	Monhysteridae
Anticomidae	-	-	-
Rhabditidae	Rhabditidae	Rhabditidae	Rhabditidae
Choanolaimidae	-	-	-
Oncholaimidae	Oncholaimidae	Oncholaimidae	Oncholaimidae
Cyatholaimidae	Cyatholaimidae	Cyatholaimidae	Cyatholaimidae
Leptolaimidae	-	-	-
Linhomoeidae	-	-	-
Chromadoridae	-	Chromadoridae	-
Thoracostomopsidae	Thoracostomopsidae	Thoracostomopsidae	Thoracostomopsidae
Tripyloididae	-	Tripyloididae	-
Xyalidae	Xyalidae	Xyalidae	Xyalidae
-	-	Selachinematidae	-
