# Supplementary material for: The identification of sympatric cryptic free-living nematode species in the Antarctic intertidal
Source: PLoS One. 2017 Oct 5;12(10):e0186140. doi: 10.1371/journal.pone.0186140 (PMC5629031; doi:10.1371/journal.pone.0186140)
Supplement: S3 Table — (XLSX) [file pone.0186140.s003.xlsx]

## Sheet: S3Table
	MOTU 99%
	LSU	SSU	18S	LSU-SSU-18S
MOTU Name	Number of Specimens	Number of Specimens	Number of Specimens	Number of Specimens
MOTU1	55	36	58	24
MOTU2	35	26	34	12
MOTU3	11	22	30	8
MOTU4	9	16	15	7
MOTU5	7	12	12	5
MOTU6	2	9	6	4
MOTU7	-	6	3	3
MOTU8	-	3	3	3
MOTU9	-	2	3	2
MOTU10	-	2	2	-
MOTU11	-	2	-	-
MOTU12	-	2	-	-
Unassembled MOTU	9	9	11	12
Total MOTU	15	21	21	21
