# Supplementary material for: The identification of sympatric cryptic free-living nematode species in the Antarctic intertidal
Source: PLoS One. 2017 Oct 5;12(10):e0186140. doi: 10.1371/journal.pone.0186140 (PMC5629031; doi:10.1371/journal.pone.0186140)
Supplement: S4 Table — (XLSX) [file pone.0186140.s004.xlsx]

## Sheet: Data
			Taxonomy				Morphology (µm)					De Man ratios
Specimen	Site	Micro-habitat	Order	Family	Genera	Sex	length	width	osauphagus	tail	vulva	a	b	c	%V	Note
ESC001	Escudero	Water table	Enoplida	Thoracostomopsidae	Enoploides	F	5092.41	139.481	929.107	240.781	2839.52	36.5098	5.48098	21.1496	0.557598
ESC002	Escudero	Water table	Monhysterida	Monhysteridae	Halomonhystera	F	744.652	26.3799	99.303	91.0922	653.56	28.2281	7.49879	8.17471	0.877671
ESC003	Escudero	Water table	Enoplida	Oncholaimidae	Oncholaimus	M	4209.45	36.4315	418.276	63.8186		115.544	10.0638	65.9597
ESC004	Escudero	Water table	Enoplida	Thoracostomopsidae	Enoploides	J	2554.07	83.5443	493.363	198.888		30.5714	5.17686	12.8417
ESC005	Escudero	Water table	Chromadorida	Chromadoridae	Chromadorita	M	1308.49	39.6865	177.462	143.498		32.9708	7.37337	9.11853
ESC006	Escudero	Water table	Enoplida	Thoracostomopsidae	Enoploides	J	2410.66	83.8113	525.269	192.961		28.763	4.58939	12.493
ESC007	Escudero	Water table	Monhysterida	Monhysteridae	Halomonhystera	M	819.316	22.9727	127.172	105.358		35.6648	6.44258	7.77648
ESC008	Escudero	Water table	Enoplida	Thoracostomopsidae	Enoploides	J	3925.89	88.8042	646.701	200.624		44.2084	6.07064	19.5684
ESC009	Escudero	Water table	Enoplida	Thoracostomopsidae	Enoploides	J	1834.26	64.347	387.55	120.07		28.5058	4.73297	15.2766
ESC010	Escudero	Water table	Enoplida	Thoracostomopsidae	Enoploides	F	4650.95	110.244	697.27	233.438	2559.28	42.1877	6.67023	19.9237	0.550269
ESC011	Escudero	Water table	Enoplida	Thoracostomopsidae	Enoploides	J	1405.06	68.1651	355.43	85.173		20.6126	3.95312	16.4966
ESC012	Escudero	Water table	Enoplida	Thoracostomopsidae	Enoploides	J	1611.45	67.2039	438.12	146.263		23.9785	3.6781	11.0175
ESC013	Escudero	Water table	Enoplida	Thoracostomopsidae	Enoploides	J	2730.18	86.9886	676.364	194.696		31.3855	4.03655	14.0228
ESC014	Escudero	Water table	Enoplida	Thoracostomopsidae	Enoploides	J	1924.27	67.1772	485.566	168.797		28.6447	3.96294	11.3999
ESC015	Escudero	Water table	Enoplida	Thoracostomopsidae	Enoploides	J	2297	81.2748	503.242	176.113		28.2622	4.56441	13.0428
ESC016	Escudero	Water table	Enoplida	Thoracostomopsidae	Enoploides	J	2427.64	73.6119	502.147	155.341		32.979	4.83453	15.6279
ESC017	Escudero	Water table	Enoplida	Tripyloididae	Bathylaimus	M	2606.32	51.7192	262.835	129.041		50.3937	9.91619	20.1976
ESC018	Escudero	Water table	Enoplida	Tripyloididae	Bathylaimus	M	2654.09	52.2061	307.424	132.459		50.8386	8.63332	20.0371
ESC019	Escudero	Water table	Chromadorida	Chromadoridae	Chromadorita	F	1072.56	31.7025	138.169	132.813	525.603	33.8321	7.76268	8.07573	0.490044
ESC020	Escudero	Water table	Monhysterida	Monhysteridae	Halomonhystera	F	914.956	34.9343	89.8241	92.5369	787.383	26.1908	10.1861	9.88747	0.86057
ESC021	Escudero	Water table	Chromadorida	Chromadoridae	Chromadorita	F	1333.61	49.8049	140.497	217.775	611.599	26.7766	9.49207	6.12377	0.458605
ESC022	Escudero	High	Monhysterida	Monhysteridae	Halomonhystera	M	643.528	20.2146	90.3394	64.9264		31.8349	7.12345	9.91166
ESC023	Escudero	Low	Monhysterida	Monhysteridae	Halomonhystera	M	796.007	22.0577	106	60.8037		36.0875	7.50953	13.0914
ESC024	Escudero	Low	Monhysterida	Monhysteridae	Halomonhystera	M	793.871	22.0577	104.919	70.6153		35.9907	7.56651	11.2422
ESC025	Escudero	Low	Monhysterida	Monhysteridae	Halomonhystera	J	741.673	24.0387	89.7048	57.4354		30.8533	8.26792	12.9132
ESC026	Escudero	Low	Monhysterida	Monhysteridae	Halomonhystera	M	826.793	26.073	101.958	69.5548		31.7107	8.10918	11.8869
ESC027	Escudero	Low	Monhysterida	Monhysteridae	Halomonhystera	M	823.645	26.0664	85.8896	66.6533		31.598	9.58958	12.3572
ESC028	Escudero	Low	Monhysterida	Monhysteridae	Halomonhystera	M	618.436	27.5938	104.452	59.8833		22.4121	5.92075	10.3274
ESC029	Escudero	Low	Monhysterida	Monhysteridae	Halomonhystera	M	748.854	27.1602	99.2829	60.8704		27.5717	7.54263	12.3024
ESC030	Escudero	Low	Monhysterida	Monhysteridae	Halomonhystera	M	915.356	25.9596	132.213	100.61		35.2607	6.92336	9.09804
ESC031	Escudero	Low	Monhysterida	Monhysteridae	Halomonhystera	M	904.649	24.5789	111.509	70.0817		36.8059	8.11279	12.9085
ESC032	Escudero	Low	Monhysterida	Xyalidae	Daptonema?	F	996.191	32.763	223.198	123.982		30.4059	4.46326	8.03497		Tail missing
ESC033	Escudero	Low	Monhysterida	Monhysteridae	Halomonhystera	J	704.205	23.8986	106.687	83.942		29.4664	6.60069	8.38919
ESC034	Escudero	Low	Monhysterida	Monhysteridae	Halomonhystera	J	585.531	23.6118	89.6515	69.1412		24.7982	6.53119	8.46862
ESC035	Escudero	Low	Monhysterida	Monhysteridae	Halomonhystera	F	750.564	28.7277	95.5611	82.3478	618.292	26.1268	7.85428	9.11455	0.82377
ESC036	Escudero	Low	Monhysterida	Monhysteridae	Halomonhystera	J	612.226	22.1844	98.7894	83.9019		27.5971	6.19729	7.29692
ESC037	Escudero	Low	Monhysterida	Monhysteridae	Halomonhystera	J	433.917	20.1567	51.2456	72.4495		21.5271	8.4674	5.98923		poor condition
ESC038	Escudero	Mid	Enoplida	Thoracostomopsidae	Enoploides	F	6162.93	99.5498	863.644	203.168	3202.62	61.9081	7.13596	30.3341	0.519658
ESC039	Escudero	Mid	Enoplida	Thoracostomopsidae	Enoploides	J	2695.45	72.5172	609.561	187.915		37.1697	4.42194	14.344
ESC040	Escudero	Mid	Monhysterida	Monhysteridae	Halomonhystera	J	605.075	21.9043	87.5838	72.8497		27.6236	6.90853	8.3058
ELE001	Elefantera	Low	Monhysterida	Monhysteridae	Halomonhystera	M	745.352	30.4486	91.0522	71.6291		24.4791	8.18599	10.4057
ELE002	Elefantera	Low	Monhysterida	Monhysteridae	Halomonhystera	F	772.599	32.1894	100.37	82.1811	681.014	24.0017	7.6975	9.40118	0.881458
ELE003	Elefantera	Low	Monhysterida	Monhysteridae	Halomonhystera	F	569.805	30.8888	83.4417	67.347	491.732	18.447	6.82878	8.46073	0.862984
ELE004	Elefantera	Low	Monhysterida	Monhysteridae	Halomonhystera	M	836.838	41.294	108.314	77.0518		20.2654	7.72603	10.8607
ELE005	Elefantera	Low	Monhysterida	Monhysteridae	Halomonhystera	F	728.071	27.7672	89.2579	86.2364	619.556	26.2205	8.15693	8.44273	0.850956
ELE006	Elefantera	Water table			gen1	J	605.436	21.8776	101.064	100.33		27.6738	5.99063	6.03444
ELE007	Elefantera	Water table	Chromadorida	Selachinematidae	Gammanema?	J	920.723	121.841	208.607	198.759		7.55676	4.41367	4.63235
ELE008	Elefantera	Water table	Monhysterida	Monhysteridae	Halomonhystera	F	730.245	25.4394	103.112	100.664	644.057	28.7053	7.08209	7.25431	0.881974
ELE009	Elefantera	Water table	Monhysterida	Monhysteridae	Halomonhystera	J	682.238	25.446	90.005	66.4065		26.8112	7.58001	10.2737
ELE010	Elefantera	Water table	Monhysterida	Monhysteridae	Halomonhystera	J	642.909	23.0048	98.2026	82.1826		27.9467	6.54676	7.82294
ELE011	Elefantera	Water table			gen1	J	805.859	24.0654	222.998	91.2389		33.4863	3.61375	8.83241
ELE012	Elefantera	Water table			gen1	J	660.884	22.5579	171.432	90.6186		29.2972	3.85507	7.29302
ELE013	Elefantera	Water table	Monhysterida	Monhysteridae	Halomonhystera	J	438.666	22.9982	81.1939	61.2506		19.074	5.40269	7.16182
ELE014	Elefantera	Water table	Monhysterida	Monhysteridae	Halomonhystera	M	565.666	21.8376	102.465	53.9136		25.9033	5.5206	10.4921
ELE015	Elefantera	Mid	Enoplida	Oncholaimidae		J	1520.32	32.0694	276.298	87.1769		47.4074	5.50248	17.4395
ELE016	Elefantera	Mid	Rhabditida	Rhabditidae		JF?	1663.86	66.4465	353.897	110.035		25.0406	4.70155	15.1212
ELE017	Elefantera	Mid	Monhysterida	Monhysteridae	Halomonhystera	F	804.482	35.3777	98.5092	88.2908	705.773	22.7398	8.16657	9.11173	0.877301
ELE018	Elefantera	Mid	Monhysterida	Monhysteridae	Halomonhystera	F	668.641	26.3865	100.057	84.689	566.677	25.3402	6.68262	7.89525	0.847505
ELE019	Elefantera	Mid	Monhysterida	Monhysteridae	Halomonhystera	M	644.389	26.093	94.9941	79.6665		24.6958	6.78346	8.08858
ELE020	Elefantera	Mid			gen1	J	578.642	24.052	155.978	70.3418		24.058	3.70977	8.22615
ELE021	Elefantera	High	Rhabditida	Rhabditidae		F	1162.25	60.9905	239.093	164.149		19.0563	4.86109	7.08048
ELE022	Elefantera	High	Rhabditida	Rhabditidae		M	899.763	53.5134	178.416	49.3447		16.8138	5.04307	18.2343
ELE023	Elefantera	High	Rhabditida	Rhabditidae		J	508.501	24.8124	146.84	75.9446		20.4938	3.46296	6.69568
ELE024	Elefantera	High	Rhabditida	Rhabditidae		J	1024.55	39.353	270.935	115.178		26.0347	3.78151	8.89536
ELE025	Elefantera	High	Monhysterida	Monhysteridae	Halomonhystera	F	783.605	29.3013	105.459	98.8961	667.374	26.743	7.4304	7.92352	0.851671
ELE026	Elefantera	High	Chromadorida	Cyatholaimidae	Cyatholaimus?	J	852.584	42.0677	111.516	87.3903		20.267	7.64542	9.75605
ELE027	Elefantera	High	Rhabditida	Rhabditidae		F	1066.85	92.9961	237.525	124.889	561.2	11.472	4.49153	8.5424	0.526034
ELE028	Elefantera	High	Rhabditida	Rhabditidae		F	962.734	47.317	199.646	105.853	498.816	20.3465	4.8222	9.09502	0.518124
ELE029	Elefantera	High	Rhabditida	Rhabditidae		FJ	1116.67	41.4741	178.249	119.126		26.9246	6.26468	9.37387
ELE030	Elefantera	High	Monhysterida	Monhysteridae	Halomonhystera	F	589.848	32.2161	92.8397	76.7117	482.708	18.3091	6.3534	7.68916	0.81836
ELE031	Elefantera	High	Rhabditida	Rhabditidae		FJ	485.749	27.5004	147.28	70.6486		17.6634	3.29813	6.87557
ELE032	Elefantera	High	Rhabditida	Rhabditidae		FJ	533.88	22.9982	148.087	72.9364		23.214	3.60517	7.3198
ELE033	Elefantera	High			gen1	J	816.139	33.3033	180.69			24.5062	4.51678	n.a		tail damaged
ELE034	Elefantera	High			gen2	J	824.819	23.5985	130.552	88.1974		34.9522	6.31794	9.35196
ELE035	Elefantera	High	Rhabditida	Rhabditidae		F	696.748	32.7097	190.048	104.639	313.97	21.301	3.66616	6.65859	0.450622
ELE036	Elefantera	High	Monhysterida	Monhysteridae	Halomonhystera	F	499.743	22.0844	88.3041	68.7277	412.119	22.6288	5.65934	7.27135	0.824662
ELE037	Elefantera	High	Rhabditida	Rhabditidae		FJ	799.985	37.3186	248.084	121.287		21.4366	3.22466	6.59579
ELE038	Elefantera	High	Rhabditida	Rhabditidae		J	588.521	21.3573	104.779	70.3351		27.5559	5.61679	8.36739
ELE039	Elefantera	Algae	Chromadorida	Cyatholaimidae	Paracanthonchus	M	1278.26	55.0542	138.536	105.353		23.2183	9.22694	12.1332
ELE040	Elefantera	Algae	Chromadorida	Cyatholaimidae	Paracanthonchus	M	1368.32	55.5077	171.726	110.969		24.651	7.96807	12.3307
ELE041	Elefantera	Algae	Chromadorida	Cyatholaimidae	Paracanthonchus	F	1310.68	50.712	153.457	124.022	632.309	25.8455	8.54102	10.5681	0.48243
ELE042	Elefantera	Algae	Enoplida			J	599.522	23.1516	185.006	121.061		25.8955	3.24056	4.95225
ELE043	Elefantera	Algae	Monhysterida			F	980.463	22.1711	207.357	50.6253	948.754	44.2226	4.72838	19.3671	0.967659
ELE044	Elefantera	Algae	Monhysterida	Linholmoidae		?										Tail missing
ELE045	Elefantera	Algae	Chromadorida	Chromadoridae		M	806.957	24.759	104.059	109.802		32.5924	7.75482	7.34923
ELE046	Elefantera	Algae	Enoplida			J	659.956	24.6857	200.894	136.968		26.7344	3.2851	4.81831
ELE047	Elefantera	Algae	Chromadorida	Chromadoridae		F	1011.32	31.9426	105.426	120.153	495.098	31.6604	9.59266	8.41687	0.489558
ELE048	Elefantera	Algae	Enoplida			J	699.139	26.013	229.555	115.738		26.8765	3.04563	6.04072
ELE049	Elefantera	Algae	Monhysterida	Monhysteridae	Halomonhystera	F	644.962	26.6533	96.3482	79.8866	558.459	24.1982	6.69408	8.07347	0.865879
ELE050	Elefantera	Algae	Chromadorida	Cyatholaimidae	Paracanthonchus	J	741.11	39.4664	119.093	81.2873		18.7783	6.22296	9.11717
ELE051	Elefantera	Algae	Monhysterida	Monhysteridae	Halomonhystera	F	640.079	23.5985	98.3158	82.0877	544.885	27.1238	6.51044	7.7975	0.851277
ELE052	Elefantera	Algae	Enoplida			J	680.022	23.4984	208.631	123.041		28.9391	3.25945	5.52677
ELE053	Elefantera	Algae	Enoplida			J	734.554	31.1289	225.386	143.058		23.5972	3.25909	5.13465
ELE054	Elefantera	Algae	Chromadorida	Chromadoridae	Chromadorita	M	829.275	33.5168	162.535	139.456		24.7421	5.10215	5.94649
ELE055	Elefantera	Algae	Enoplida			J	693.719	24.9058	202.781	127.831		27.8538	3.42102	5.42687
ELE056	Elefantera	Algae	Chromadorida	Chromadoridae	Chromadorita	F	781.451	27.7672	100.217	132.986	331.059	28.1429	7.7976	5.87617	0.423646
ELE057	Elefantera	Algae	Chromadorida	Cyatholaimidae	Paracanthonchus	J	893.893	42.2344	121.267	127.224		21.165	7.37127	7.02616
ELE058	Elefantera	Algae	Monhysterida	Monhysteridae	Halomonhystera	F	803.857	26.0464	147.794	77.1586	706.755	30.8626	5.43904	10.4182	0.879205
ELE059	Elefantera	Algae	Monhysterida	Monhysteridae	Halomonhystera	F	664.786	28.0207	93.4801	81.9943	562.815	23.7248	7.11152	8.1077	0.846611
ELE060	Elefantera	Algae	Monhysterida	Monhysteridae	Halomonhystera	M	603.221	27.0869	93.1466	68.6143		22.2699	6.47605	8.79148
FUN001	Funschloger	Water table	Enoplida	Thoracostomopsidae	Enoploides	FJ	3315.98	86.9352	608.226	214.481		38.1431	5.45189	15.4605
FUN002	Funschloger	Water table	Enoplida	Thoracostomopsidae	Enoploides	F	5974.85	117.4	954.311	273.702	3591.73	50.8932	6.2609	21.8298	0.601141
FUN003	Funschloger	Water table	Enoplida	Thoracostomopsidae	Enoploides	F	5694.17	101.941	903.742	191.225	3157.05	55.8578	6.30067	29.7773	0.554436
FUN004	Funschloger	Water table	Enoplida	Thoracostomopsidae	Enoploides	J	3608.37	127.519	716.388	197.954		28.2967	5.0369	18.2284
FUN005	Funschloger	Water table	Enoplida	Thoracostomopsidae	Enoploides	F	6565.72	128.881	927.692	260.459	3526.06	50.9441	7.07748	25.2083	0.53704
FUN006	Funschloger	Water table	Enoplida	Thoracostomopsidae	Enoploides	F	6879.56	134.167	913.113	251.834	3715.13	51.2759	7.53418	27.3178	0.540024
FUN007	Funschloger	Water table	Enoplida	Thoracostomopsidae	Enoploides	J	2427.06	86.1075	518.487	187.327		28.1864	4.68103	12.9562
FUN008	Funschloger	Water table	Enoplida	Thoracostomopsidae	Enoploides	F	6354.97	178.917	955.94	262.274	3559.05	35.5192	6.64788	24.2303	0.560042
FUN009	Funschloger	Water table	Enoplida	Thoracostomopsidae	Enoploides	F	7339.59	158.972	1104.45	254.745	4147.42	46.1691	6.6455	28.8116	0.565075
FUN010	Funschloger	Water table	Enoplida	Thoracostomopsidae	Enoploides	J	4663.26	137.452	765.195	220.248		33.9266	6.09421	21.1727
FUN011	Funschloger	Water table	Enoplida	Thoracostomopsidae	Enoploides	F	5385.65	113.528	849.968	180.839	2917.78	47.4388	6.3363	29.7814	0.541769
FUN012	Funschloger	Water table	Enoplida	Thoracostomopsidae	Enoploides	J	4445.58	144.287	774.46	230.688		30.8107	5.74023	19.2709
FUN013	Funschloger	Water table	Enoplida	Thoracostomopsidae	Enoploides	F	5845.83	130.403	844.468	203.801	3392.15	44.829	6.92251	28.684	0.580269
FUN014	Funschloger	Water table	Enoplida	Thoracostomopsidae	Enoploides	J	4688.68	119.189	838.006	216.884		39.3383	5.59504	21.6184
FUN015	Funschloger	Water table	Enoplida	Thoracostomopsidae	Enoploides	J	3281.03	91.2606	644.431	181.4		35.9523	5.09136	18.0873
FUN016	Funschloger	Water table	Enoplida	Thoracostomopsidae	Enoploides	J	2449.16	88.911	482.362	180.439		27.5462	5.07744	13.5734
FUN017	Funschloger	Water table	Enoplida	Thoracostomopsidae	Enoploides	J	2409.03	82.2627	535.095	170.987		29.2846	4.50207	14.089
FUN018	Funschloger	Water table	Enoplida	Thoracostomopsidae	Enoploides	J	2034.67	84.7992	469.76	150.748		23.994	4.33131	13.4972
FUN019	Funschloger	Water table	Enoplida	Thoracostomopsidae	Enoploides	J	2282.34	101.46	540.622	187.621		22.495	4.2217	12.1647
FUN020	Funschloger	Water table	Enoplida	Thoracostomopsidae	Enoploides	J	1821.45	74.4396	431.552	173.123		24.4688	4.22069	10.5211
FUN021	Funschloger	Water table	Enoplida	Thoracostomopsidae	Enoploides	J	1761.59	64.6407	338.583	137.585		27.252	5.20282	12.8036
FUN022	Funschloger	Water table	Enoplida	Thoracostomopsidae	Enoploides	J	4149.79	120.737	678.127	182.174		34.3704	6.1195	22.7793
FUN023	Funschloger	Water table	Enoplida	Thoracostomopsidae	Enoploides	J	3664.31	113.315	655.378	192.187		32.3374	5.59114	19.0664
FUN024	Funschloger	Water table	Enoplida	Thoracostomopsidae	Enoploides	J	2315.98	87.1755	520.089	183.189		26.5669	4.45305	12.6426
FUN025	Funschloger	Water table	Enoplida	Thoracostomopsidae	Enoploides	J	2235.59	74.3862	511.705	163.644		30.0538	4.3689	13.6613
FUN026	Funschloger	Water table	Enoplida	Thoracostomopsidae	Enoploides	J	1665.28	59.7546	456.223	162.576		27.8686	3.65014	10.2431
FUN027	Funschloger	Water table	Enoplida	Thoracostomopsidae	Enoploides	J	1770.05	66.9636	461.937	176.327		26.433	3.8318	10.0385
FUN028	Funschloger	Water table	Chromadorida	Chromadoridae	Chromadorita	F	1353.06	33.4551	170.692	158.879	666.013	40.4441	7.92693	8.51629	0.492226
FUN029	Funschloger	Water table	Chromadorida	Chromadoridae	Chromadorita	F	1319.45	41.4874	161.741	160.047	628.174	31.8035	8.15778	8.24413	0.476089
FUN030	Funschloger	Water table	Chromadorida	Chromadoridae	Chromadorita	M	1327.06	48.1841	176.221	162.114		27.5415	7.53066	8.18597
FUN031	Funschloger	Water table	Chromadorida	Chromadoridae	Chromadorita	J	1316.56	55.3143	156.432	143.465		23.8014	8.41619	9.17686
FUN032	Funschloger	Water table	Chromadorida	Chromadoridae	Chromadorita	F	1184.35	41.9676	249.258	121.427	586.42	28.2206	4.75151	9.75358	0.49514
FUN033	Funschloger	Water table	Chromadorida	Chromadoridae	Chromadorita	F	1207.3	41.7609	166.356	139.636	582.758	28.9099	7.25733	8.64605	0.482694
FUN034	Funschloger	Water table	Chromadorida	Chromadoridae	Chromadorita	M	1326.36	36.685	163.749	153.884		36.1553	8.09996	8.61922
FUN035	Funschloger	Water table	Chromadorida	Chromadoridae	Chromadorita	F	1317.55	43.1082	172.566	79.313	667.207	30.5638	7.63505	16.6121	0.506399
FUN036	Funschloger	Water table	Chromadorida	Chromadoridae	Chromadorita	F	1241.97	44.4222	171.446	76.1314	603.108	27.9584	7.24413	16.3136	0.485604
FUN037	Funschloger	Water table	Chromadorida	Chromadoridae	Chromadorita	M	1457.46	40.747	175.468	159.8		35.7684	8.30612	9.1205
FUN038	Funschloger	Water table	Chromadorida	Chromadoridae	Chromadorita	M	1381.16	37.272	177.722	151.549		37.0562	7.77144	9.1136
FUN039	Funschloger	Water table	Enoplida	Thoracostomopsidae	Enoploides	J	2224.37	78.5192	479.106	154.477		28.329	4.64275	14.3994
FUN040	Funschloger	Water table	Chromadorida	Chromadoridae	Chromadorita	J	1253.86	47.4304	144.299	149.088		26.4358	8.68933	8.41021
FUN041	Funschloger	Water table	Chromadorida	Chromadoridae	Chromadorita	F	1276.65	51.0989	160.22	117.632	621.244	24.9839	7.96811	10.8529	0.48662
FUN042	Funschloger	Water table	Enoplida	Thoracostomopsidae	Enoploides	J	1749.02	59.7232	425.613	156.598		29.2855	4.10942	11.1688
FUN043	Funschloger	Water table	Chromadorida	Chromadoridae	Chromadorita	F	1295.63	48.691	172.073	161.948	626.693	26.6092	7.52954	8.00029	0.483699
FUN044	Funschloger	Water table	Chromadorida	Chromadoridae	Chromadorita	M	1508.36	35.5978	191.776	167.59		42.3724	7.86524	9.00029
FUN045	Funschloger	Water table	Chromadorida	Chromadoridae	Chromadorita	F										head missing!
FUN046	Funschloger	Water table	Chromadorida	Chromadoridae	Chromadorita	F	1323.01	45.436	208.558	153.37	622.404	29.118	6.34361	8.62625	0.470446
FUN047	Funschloger	Water table	Monhysterida	Monhysteridae	Halomonhystera	F	902.871	36.3982	96.7617	74.2971	809.871	24.8054	9.33087	12.1522	0.896995
FUN048	Funschloger	Water table	Monhysterida	Monhysteridae	Halomonhystera	M	769.304	28.8678	98.2824	83.5884		26.6493	7.82749	9.20348
FUN049	Funschloger	Water table	Monhysterida	Monhysteridae	Halomonhystera	J	710.434	28.3608	103.819	73.6702		25.0498	6.84303	9.64344
FUN050	Funschloger	Water table	Monhysterida	Monhysteridae	Halomonhystera	M	578.769	27.4204	75.7378	64.8057		21.1073	7.64174	8.93084
FUN051	Funschloger	Water table	Enoplida	Thoracostomopsidae	Enoploides	J	1628.51	59.1829	444.181	167.329		27.5166	3.66633	9.73241
FUN052	Funschloger	Water table	Rhabditida	Rhabditidae		F	1165.21	44.5889	226.413	124.823	626.062	26.1324	5.14641	9.33497	0.537293
FUN053	Funschloger	Water table	Chromadorida	Chromadoridae	Chromadorita	M	1024.15	33.1766	94.754	120.734		30.8695	10.8085	8.48268
FUN054	Funschloger	Water table	Chromadorida	Chromadoridae	Chromadorita	F	1350.51	44.3422	170.88	163.991	665.07	30.4566	7.90328	8.23527	0.492458
FUN055	Funschloger	Water table	Monhysterida	Monhysteridae	Halomonhystera	F	551.242	24.4255	87.6038	91.8326	457.269	22.5683	6.29245	6.00269	0.829524
FUN056	Funschloger	Water table	Monhysterida	Monhysteridae	Halomonhystera	M	2206.62	28.0474	91.7525	72.0427		78.6749	24.0497	30.6294
FUN057	Funschloger	Water table	Chromadorida	Chromadoridae	Chromadorita	M										head missing!
FUN058	Funschloger	Water table	Monhysterida	Monhysteridae	Halomonhystera	M	634.964	32.7097	89.4981	67.4137		19.4121	7.09472	9.41892
FUN059	Funschloger	Water table	Monhysterida	Monhysteridae	Halomonhystera	F	693.533	36.6316	96.0413	72.8964	615.761	18.9326	7.2212	9.51395	0.887861
FUN060	Funschloger	Water table	Monhysterida	Monhysteridae	Halomonhystera	F	684.262	37.979	97.6555	66.5599	607.043	18.0169	7.0069	10.2804	0.887151
FUN061	Funschloger	Water table	Monhysterida	Monhysteridae	Halomonhystera	F	584.979	23.912	88.5176	64.9258	506.226	24.4639	6.60862	9.00997	0.865375
FUN062	Funschloger	Water table	Monhysterida	Monhysteridae	Halomonhystera	F	825.973	32.8431	106.186	85.8162	734.3	25.1491	7.77852	9.6249	0.889013
FUN063	Funschloger	Water table	Monhysterida	Monhysteridae	Halomonhystera	F	654.881	27.0135	102.204	69.1812	583.432	24.2427	6.40756	9.46616	0.890898
FUN064	Funschloger	Mid	Rhabditida	Rhabditidae		J	694.654	25.9796	119.333	117.432		26.7384	5.82114	5.91537
FUN065	Funschloger	Mid	Chromadorida	Chromadoridae	Chromadorita	F	731.972	23.1249	120.267	107.3	478.939	31.653	6.08624	6.82172	0.654313
FUN066	Funschloger	Mid	Monhysterida	Monhysteridae	Halomonhystera	F	709.375	28.3142	105.499	88.1107	605.729	25.0537	6.72397	8.05095	0.853892
FUN067	Funschloger	Mid	Monhysterida	Monhysteridae	Halomonhystera	M	619.37	23.3317	84.7824	75.1242		26.5463	7.3054	8.24461
FUN068	Funschloger	Mid	Monhysterida	Monhysteridae	Halomonhystera	M	713.29	27.1602	98.1891	76.5449		26.2623	7.26446	9.31859
FUN069	Funschloger	Mid	Monhysterida	Monhysteridae	Halomonhystera	M	703.645	25.4861	112.109	75.8913		27.609	6.27642	9.27175
FUN070	Funschloger	Low	Monhysterida	Monhysteridae	Halomonhystera	F	537.248	22.718	87.7172	76.8651	449.598	23.6486	6.12478	6.9895	0.836853
FUN071	Funschloger	Low	Monhysterida	Monhysteridae	Halomonhystera	M	668.167	31.0955	92.5396	76.9718		21.4876	7.22034	8.68068
FUN072	Funschloger	Low	Monhysterida	Monhysteridae	Halomonhystera	F	685.016	24.9992	101.577	82.8881	589.815	27.4015	6.74378	8.26434	0.861024
FUN073	Funschloger	High	Monhysterida	Monhysteridae	Halomonhystera	M	602.208	23.4984	82.8814	58.7093		25.6276	7.26589	10.2574
FUN074	Funschloger	High	Monhysterida	Monhysteridae	Halomonhystera	F	627.734	28.9611	93.2666	67.954	532.266	21.675	6.73053	9.23763	0.847917
FUN075	Funschloger	High	Monhysterida	Monhysteridae	Halomonhystera	F	606.476	27.0268	95.8279	77.9923	479.226	22.4398	6.32881	7.77611	0.790181
FUN076	Funschloger	High	Monhysterida	Monhysteridae	Halomonhystera	M	809.651	28.3742	103.125	69.1746		28.5348	7.85117	11.7045
FUN077	Funschloger	High	Monhysterida	Monhysteridae	Halomonhystera	M	741.451	30.3418	99.7098	65.5661		24.4366	7.43608	11.3084
FUN078	Funschloger	High	Monhysterida	Monhysteridae	Halomonhystera	F	608.337	23.2049	83.9686	73.3367	523.408	26.2159	7.24482	8.29513	0.860391
FUN079	Funschloger	High	Monhysterida	Monhysteridae	Halomonhystera	F	625.406	24.759	85.6895	82.2945	533.994	25.2597	7.29851	7.59961	0.853835
FUN080	Funschloger	High	Monhysterida	Monhysteridae	Halomonhystera	M	691.639	25.6662	99.0562	69.4681		26.9475	6.98229	9.95622
FUN081	Funschloger	High	Monhysterida	Monhysteridae	Halomonhystera	M	799.813	29.6015	94.1737	67.1602		27.0194	8.49295	11.909		Lost!
FUN082	Funschloger	High	Monhysterida	Monhysteridae	Halomonhystera	M	714.637	30.5419	90.6186	65.3993		23.3986	7.88621	10.9273
FUN083	Funschloger	High	Monhysterida	Monhysteridae	Halomonhystera	F	665.899	24.7857	95.2276	71.9293	588.147	26.8663	6.99272	9.2577	0.883237
FUN084	Funschloger	High	Monhysterida	Monhysteridae	Halomonhystera	M	712.216	25.1192	96.7884	71.5291		28.3534	7.35849	9.95701
FUN085	Funschloger	High	Monhysterida	Monhysteridae	Halomonhystera	F	728.044	24.5256	93.9936	62.0777	638.899	29.6851	7.74567	11.7279	0.877556
FUN086	Funschloger	High	Rhabditida	Rhabditidae		J	710.088	19.2029	56.7951	52.4462		36.9781	12.5026	13.5394
FUN087	Funschloger	High	Monhysterida	Monhysteridae	Halomonhystera	M	605.929	25.1059	83.0015	62.0643		24.135	7.30023	9.76292
FUN088	Funschloger	High	Monhysterida	Monhysteridae	Halomonhystera	M	698.209	29.1212	92.2861	74.4639		23.976	7.5657	9.37648
FUN089	Funschloger	High	Monhysterida	Monhysteridae	Halomonhystera	M										head missing!
FUN090	Funschloger	High	Monhysterida	Monhysteridae	Halomonhystera	F	615.194	26.6933	92.673	62.2911	535.754	23.0467	6.63833	9.87611	0.870871
FUN091	Funschloger	High	Monhysterida	Monhysteridae	Halomonhystera	F	620.423	26.9001	88.5509	71.6625	531.592	23.064	7.0064	8.65758	0.856822
FUN092	Funschloger	High	Monhysterida	Monhysteridae	Halomonhystera	F	698.356	26.6867	102.138	71.3757	605.296	26.1687	6.83739	9.78423	0.866744
FUN093	Funschloger	High	Monhysterida	Monhysteridae	Halomonhystera	M	670.088	24.2455	96.795	68.6743		27.6377	6.92275	9.75748
FUN094	Funschloger	High	Monhysterida	Monhysteridae	Halomonhystera	M	638.152	25.6261	87.4437	65.9796		24.9024	7.29786	9.67196
FUN095	Funschloger	High	Rhabditida	Rhabditidae		J										head missing!
FUN096	Funschloger	High	Monhysterida	Monhysteridae	Halomonhystera	F	677.238	29.2546	90.0917	77.3186	586.133	23.1498	7.51721	8.75906	0.865475
FUN097	Funschloger	High	Monhysterida	Monhysteridae	Halomonhystera	M	651.526	23.8653	93.2399	53.7669		27.3002	6.98762	12.1176
FUN098	Funschloger	High	Monhysterida	Monhysteridae	Halomonhystera	M	690.438	27.5738	99.0962	70.3618		25.0397	6.96736	9.81268
FUN099	Funschloger	High	Monhysterida	Monhysteridae	Halomonhystera	F	587.04	27.1536	82.4545	57.7955	508.087	21.6193	7.11956	10.1572	0.865507
FUN100	Funschloger	High	Rhabditida	Rhabditidae		J	546.053	22.1044	149.875	78.606		24.7034	3.64339	6.94671
FUN101	Funschloger	High	Monhysterida	Monhysteridae	Halomonhystera	M	628.607	26.8534	88.0974	62.1777		23.4088	7.13537	10.1098
FUN102	Funschloger	High	Rhabditida	Rhabditidae		F	874.558	49.0245	267.28	111.876	466.369	17.8392	3.27207	7.81722	0.533262
FUN103	Funschloger	High	Monhysterida	Monhysteridae	Halomonhystera	J	449.458	22.4245	77.4387	72.056		20.0431	5.80405	6.23762
FUN104	Funschloger	High	Monhysterida	Monhysteridae	Halomonhystera	F	585.825	24.599	89.1445	47.1902	518.624	23.815	6.57163	12.4141	0.885289
FUN105	Funschloger	High	Monhysterida	Monhysteridae	Halomonhystera	M	702.218	25.1726	92.733	71.8559		27.8961	7.57247	9.77258
FUN106	Funschloger	High	Monhysterida	Monhysteridae	Halomonhystera	F	574.514	20.6036	87.0635	67.3203	510.448	27.8841	6.59879	8.53403	0.888488
FUN107	Funschloger	High	Monhysterida	Monhysteridae	Halomonhystera	F	592.096	24.2521	88.611	75.0909	517.372	24.4142	6.68197	7.88506	0.873797
FUN108	Funschloger	High	Monhysterida	Monhysteridae	Halomonhystera	M	618.042	24.6857	89.2179	60.0767		25.0365	6.92733	10.2876
FUN109	Funschloger	High	Monhysterida	Monhysteridae	Halomonhystera	J	419.937	21.7842	66.3598	75.2376		19.2771	6.32817	5.58147
FUN110	Funschloger	High	Monhysterida	Monhysteridae	Halomonhystera	F	710.594	24.7124	87.0235	65.5594	621.649	28.7546	8.16554	10.8389	0.874831
FUN111	Funschloger	High	Monhysterida	Monhysteridae	Halomonhystera	M	699.363	25.0725	104.579	86.123		27.8936	6.68742	8.12051
FUN112	Funschloger	High	Monhysterida	Monhysteridae	Halomonhystera	M	631.942	24.9992	88.0974	61.8709		25.2785	7.17323	10.2139
FUN113	Funschloger	High	Monhysterida	Monhysteridae	Halomonhystera	F	719.805	24.9992	89.6848	71.9493	623.25	28.7932	8.02594	10.0043	0.86586
FUN114	Funschloger	High	Monhysterida	Monhysteridae	Halomonhystera	F	578.669	25.1059	82.668	63.0915	499.256	23.0491	6.99992	9.1719	0.862766
FUN115	Funschloger	High	Monhysterida	Monhysteridae	Halomonhystera	M	641.987	26.0464	89.0979	62.1377		24.6479	7.20542	10.3317
FUN116	Funschloger	High	Monhysterida	Monhysteridae	Halomonhystera	F	616.501	23.912	89.9183	76.1247	532.133	25.7821	6.85624	8.09857	0.863149
FUN117	Funschloger	High	Monhysterida	Monhysteridae	Halomonhystera	F	531.112	24.0187	75.1709	64.2721	428.321	22.1125	7.06539	8.26349	0.80646
FUN118	Funschloger	Algae	Monhysterida	Monhysteridae	Halomonhystera	F	495.734	20.5503	87.4637	71.4357	414.187	24.123	5.66789	6.93959	0.835502
FUN119	Funschloger	Algae	Monhysterida	Monhysteridae	Halomonhystera	J	401.701	20.4035	72.0894	69.4414		19.6878	5.57226	5.78475
FUN120	Funschloger	Algae	Rhabditida			?										Tail missing
CAS001	Castillo	High	Monhysterida	??		M										head missing!
CAS002	Castillo	High	Monhysterida	Monhysteridae	Halomonhystera	M	504.379	21.264	86.003	57.0618		23.7199	5.86467	8.83916
CAS003	Castillo	High	Chromadorida	Chromadoridae	??	F	545.573	21.5108	86.9701	91.0055	192.69	25.3628	6.2731	5.99494	0.353188	poor condition
CAS004	Castillo	Water table	Rhabditida			F	515.731	24.1721	116.598	60.3635	363.909	21.3358	4.42315	8.54376	0.705617	poor condition
CAS005	Castillo	Water table				J	810.245	22.9848	203.715	93.947		35.2513	3.97734	8.62449
CAS006	Castillo	Water table	Chromadorida	Chromadoridae		J	520.634	23.6385	100.05	88.4909		22.0248	5.20373	5.88347
CAS007	Castillo	Water table	Chromadorida	Ethmolaimidae		M	1143.93	31.2623	149.108	126.303		36.5915	7.67186	9.05706
CAS008	Castillo	Water table	Chromadorida	Ethmolaimidae		F	1401.64	35.5978	164.622	168.064	651.64	39.3744	8.5143	8.33994	0.464912
CAS009	Castillo	Water table	Chromadorida	Chromadoridae		F	782.738	26.7133	116.258	108.628		29.3014	6.73276	7.2057
FUM001	Fumerol	Water table	Chromadorida	Microlaimidae	Microlaimus	M	576.755	19.1029	81.4874	64.2121		30.192	7.07784	8.98203		Lost!
FUM002	Fumerol	Water table	Enoplida	Tripyloididae	Bathylaimus	J	742.905	23.3784	162.154	97.9289		31.7775	4.58147	7.58616
FUM003	Fumerol	Water table	Monhysterida	Xyalidae	Theristus	M	722.154	18.6026	130.285	117.685		38.82	5.54288	6.13631
FUM004	Fumerol	Low	Rhabditida			J	529.865	18.5293	91.6792	66.7534		28.5961	5.77956	7.93765
FUM005	Fumerol	Low	Rhabditida			J										head missing!
PEN001	Pendulo	High	Monhysterida	Monhysteridae	Halomonhystera	J	444.022	17.9957	69.8749	92.0927		24.6738	6.35452	4.82147
PEN002	Pendulo	Mid	Monhysterida	Monhysteridae	Halomonhystera	J	317.512	11.7792	53.7936	83.5151		26.9553	5.90242	3.80185
